# Supplementary material for: Resolution of Lipopolysaccharide-Induced Inflammation Followed by DNA Hypomethylation and Increased Tetrahydrobiopterin Biosynthesis in Mouse Hippocampus
Source: Brain Sci. 2025 Aug 18;15(8):880. doi: 10.3390/brainsci15080880 (PMC12385037; doi:10.3390/brainsci15080880)
Supplement: Supplementary file 1 [file brainsci-15-00880-s001.zip]

Archive with 1 entries (1 files):
- brainsci-3756599-supplementary.pdf
